# Supplementary material for: Characterizing Macroporous Ion Exchange Membrane Adsorbers for Natural Organic Matter (NOM) Removal—Adsorption and Regeneration Behavior
Source: Membranes (Basel). 2024 May 27;14(6):124. doi: 10.3390/membranes14060124 (PMC11205362; doi:10.3390/membranes14060124)
Supplement: Supplementary file 1 [file membranes-14-00124-s001.zip]

Archive with 1 entries (1 files):
- membranes-2999695-supplementary.pdf
